# Supplementary material for: Quantitative Analysis of Chiari-Like Malformation and Syringomyelia in the Griffon Bruxellois Dog
Source: PLoS One. 2014 Feb 12;9(2):e88120. doi: 10.1371/journal.pone.0088120 (PMC3922758; doi:10.1371/journal.pone.0088120)
Supplement: Table S1 — Complete data set of measurements made on 155 dogs in the study. (XLSX) [file pone.0088120.s001.xlsx]

## Sheet: Sheet1
dog no	age code	cm	sm	F diameter	ab	bc	cd	bd	be	ae	angle 1(aBc)	angle 2 (cAf)		angle 3(dIa)	ag	angle 4(aHg)	angle 5 (aFh)	fg
1	a	0	0	41.39	15.27	13.94	14.55	26.52	27.53	31.52	119.46	71.08		75.04	24.52	143.3	45.54	20.66
2	a	0	0	41.25	17.07	13.14	15.91	25.87	25.94	30.59	120.73	78.32		64.77	24.82	142.64	46.08	19.44
10	a	0	0	40.29	15.32	11.94	13.49	23.88	26.5	28.09	121.21	86.51		80.85	24.48	145.29	46.76	18.3
17	a	0	0	40.38	17.99	11.52	14.48	25.15	27.14	31.3	112.56	73.85		78.5	24.46	129.49	52.32	20.1
20	a	0	0	41.83	17.78	11.08	15.72	25.95	27.5	32.26	118.52	74.77		89.01	23.36	129.91	51.89	21.67
21	a	0	0	40.78	14.83	9.71	11.82	21.07	26.78	29.26	118.56	85.46		89.23	26.22	138.02	50.64	17.69
25	a	0	0	37.95	17.27	11.71	14.29	24.56	28.36	29.87	117.44	81.84		77.25	23	135.34	50.57	17.45
53	a	0	0	41.18	17.3	14.81	14.48	28.32	27.7	31.58	111.4	70.83		73.18	25.28	137.35	45.18	18.11
103	a	0	0	40.94	16.26	12.49	11.78	23.87	25.48	30.83	112.7	68.58		86.55	26.01	146.8	47.23	20.72
136	a	0	0	43.23	13.67	14.13	14.88	27.43	26.3	31.9	126.14	76.06					48.49	19.64
35	a	1	0	42.18	15.41	12.83	14.72	26.65	25.52	29.9	115.54	76.13		77.88	28.19	142.88	49.35	19.48
36	a	1	0	42.6	15.22	12.66	15.99	26.87	27.64	31.35	122.36	77.48		85.86	26.6	141.47	46.6	20.86
46	a	1	0	43.36	16.38	14.36	15.56	27.94	28.45	32.66	118.87	74.14		65.4	29.39	149.3	52.98	21.12
138	a	1	0	43.74	15.42	14.54	14.68	27.38	26.69	31.97	122.11	70.94		79.59	32.14	149.03	51.47	24.55
143	a	1	0	40.41	14.98	14.26	15.5	25.99	26.63	31.02	125.1	73.75		64.49	24.38	145.81	47.86	20.93
32	a	2	0	40.59	18.52	11.92	15.17	26.01	26.74	29.86	112.38	78.11		78.92	25.87	152.44	50.7	21.44
59	a	2	0	41.13	16.19	11.93	14.36	25.03	26.72	31.91	122.13	71.4		79.33	27.75	143.17	47.43	18.99
75	a	2	0	41.37	16.92	13.08	14.48	25.22	26.84	30.01	119.11	80.26		70.08	24.59	128.24	46.97	17.48
92	a	2	0	41.33	15.1	12.62	15.73	26.19	26.88	28.13	116.45	86.51		69.67
29	b	0	0	39.58	18.29	11.47	14.54	25.29	28.82	31.98	114.79	74.81					41.31	18.87
50	b	0	0	40.37	14.67	12.46	11.54	23.08	25.23	29.37	114.96	73.66		79.27	23.01	145.43	47.62	20.62
56	b	0	0	38.74	18.98	10.83	16.49	26.06	25.89	30.69	119.27	73.34		77.45	23.63	146.31	45.85	20.36
100	b	0	0	39.23	17.43	10.87	14.83	24.27	24.59	29.65	117.98	72.65		70.03	23.96	142.36	47.8	18.69
133	b	0	0	41.29	12.33	14.01	13.09	26.03	28.35	30.65	119.64	75.45
134	b	0	0	43.43	15.9	12.67	17.12	28.46	29.78	32.02	117.54	84.9
42	b	1	0	43.24	15.54	13.34	15.63	26.35	29.01	32.04	125.2	80.25		72.2	26.53	136.34	53.38	20.56
57	b	1	0	39.09	19.44	11.8	15.54	26.19	26.64	30.56	116.85	75.78		81	26.45	143.32	48.22	19.68
107	b	1	0	43.83	16.33	13.46	14.54	27.33	27.62	33.22	116.31	66.72		84.83	23.68	129.22	44.01	20.54
108	b	1	0	40	18.25	13.43	14.36	26.28	26.39	32.39	114.44	63.7		79.79	19.28	122.4	39.32	20.49
109	b	1	0	43.46	14.61	15.1	16.85	29.82	29.19	30.87	113.12	79.21		66.13	27.43	145.54	49.66	19.33
39	b	2	0	41.67	16.35	13.21	13.63	25.47	25.39	31.38	118.1	67.56		75.78	23.27	139.4	45.4	21.29
40	b	2	0	40.42	18.33	13.19	13.37	26.11	26.36	29.99	104.13	71.9		79.01	23.07	135.77	35.05	16.8
78	b	2	0	41.77	15.99	13.34	15.69	27.47	27.6	30.49	109.45	76.21		75.29	26.18	134.17	49.75	18.99
86	b	2	0	44.51	15.2	14.64	13.28	27.34	27.44	31.99	113.35	70.91		88.25	23.76	139.3	41.36	20.42
111	b	2	0	40.62	16.07	12.86	15.45	27.23	26.58	30.24	111.09	72.7		75.62	23.87	133.75	47.54	19.36
6	c	0	0	45.16	18.87	13.33	16.71	29.41	26.55	36.4	118.53	56.04
19	c	0	0	40.46	17.27	11.74	14.31	24.86	24.88	30.23	109.3	69.13
26	c	0	0	39.98	17.41	10.27	14.45	24.07	26.7	30.76	113.51	76.52		84.77	22.8	135.43	47.91	18.54
137	c	0	0	40.5	14.64	11.84	15.2	26.35	27.29	30.48	118.61	77.29		86.89	31.98	143.76	56.04	19
102	c	1	0	43.56	19.24	13.61	17.7	28.3	28.88	33.12	124.47	76.06		67.35	25.6	148.71	43.04	20.78
127	c	1	0	42.73	16.77	14.74	14.25	27.27	28.34	31.19	115.18	76.01		83.37	23.86	140.41	40.78	19.6
131	c	1	0	42.09	15.82	15.48	14.21	26.94	26.53	30.01	119.97	74.6		67.77	26.31	131.1	52.26	19.87
150	c	1	0	43.86	17.176	13.14	14.16	26.85	25.05	32.54	110.23	62.21
7	c	2	0	40.06	15.26	14.61	11.51	25.71	26.11	30.9	107.44	60.44		86.78	21.85	142.33	45.4	21.06
16	c	2	0	42.15	17.07	12.79	15.3	26.46	26.16	31.2	112.95	72.81		78.68	26.82	154.33	47.39	22.45
28	c	2	0	38.24	16.04	11.22	11.98	23.29	23.49	31.43	108.52	52.83		102.76	14.95	139.21	20.63	18.42
55	c	2	0	41.09	15.86	12.73	14.18	25.37	26.5	29.87	116.35	76.12		82.47	25.39	145.82	48.98	21.72
95	c	2	0	43.84	15.44	13.49	15.16	28.5	29.07	32.65	106.45	71.34		87.12	27.43	146.92	46.96	21.92
104	c	2	0	42.69	14.44	14.69	14.86	27.53	27.9	30.94	114.44	74.03		73.15	27.92	138.48	52.86	20.57
105	c	2	0	43.64	14.56	14.72	15.83	28.18	27.89	31.54	121.16	75.58		71.45	26.16	144.68	46.73	21
106	c	2	0	42.78	15.81	14.82	12.3	24.49	25.95	31.15	109.05	64.98		80.46	23.74	140.1	43	20.54
126	c	2	0	41.91	15.86	13.87	12.78	26.33	26.1	33.64	112.76	55.63		95.02	21.77	138.07	38.13	23.02
129	c	2	0	43.85	15.43	14.27	15.01	27.73	27.83	31.5	115.92	73.73		76.1	28.17	140.31	51.3	21.11
146	c	2	0	42.4	17.17	12.07	12.49	24.65	24.8	30.52	103.25	67.98		87.14	27.22	147.95	46.47	21.92
149	c	2	0	44.59	14.62	13.59	16.8	28.31	28.39	34.22	122.9	63.71		76.38	29.32	152.69	47.85	26.21
9	a	0	1	40.2	16.6	11.3	15.05	25.98	26.68	31.89	112.68	68.98		89.15	22.08	153.01	42.38	22.33
27	a	0	1	40.45	17.06	11.44	16.42	24.85	26.74	29.63	124.2	83.62		68.36	25.13	139.97	48.18	18.91
84	a	0	1	41.5	15.32	13.28	14.56	27.08	27.41	30.07	112.61	77.71		81.59	24.8	142.7	41.53	18.72
85	a	0	1	41.8	15.15	12.86	13.84	26.56	26.83	31.86	109.46	66.04		91.33	23.58	139.26	44.32	19.71
155	a	0	1	43.27	11.64	15.23	13.25	26.28	26.87	30.18	121.56	73.59		73.17	29.21	146.86	47.41	20.35
38	a	1	1	42.38	15.83	12.56	15.53	26.67	27.05	31.06	118.61	76.12		76.53	25.05	157.87	42.5	20.98
43	a	1	1	40.62	18.42	11.63	16.39	27.48	26.68	31.41	108.82	71.79		84.99	23.76	139.81	41.32	19.23
48	a	1	1	39.58	15.45	12.26	15.66	26.26	25.91	30.16	123.61	75.72		76.9	24.21	136.12	47.31	18.18
147	a	1	1	41.02	16.73	13.09	14.67	26.6	25.98	29.07	112.92	78.57		74.35	28.66	144.22	46.65	18.46
11	a	2	1	44.19	15.49	11.16	14.41	25.53	26.45	33.85	109.29	59.71		109.21	23.72	132.4	40.32	22.06
68	a	2	1	44.23	19.23	12.98	12.71	25.73	26.55	34.25	105.16	59.14		94.8	23.66	142.67	36.58	21.74
88	a	2	1	41.96	15.56	16.27	13.67	29.32	29.36	33.43	109.34	61.47		83.83	25.83	141.45	45.21	20.49
97	a	2	1	41.77	15.73	12.94	11.89	24.68	25.01	31.18	109.07	63.06		86.23	26.05	139.74	46.42	19.7
115	a	2	1	45.38	15.02	11.3	15.53	26.46	25.63	32.36	118.25	68.18		96.59	23.86	145.03	44.92	25.76
121	a	2	1	44.18	15.78	14.24	13.41	27.11	28.28	32.51	109.97	69.91		84.32	25.13	148.53	40.72	21.37
123	a	2	1	42.42	16.84	13.19	14.03	26.38	26.72	30.91	112.28	73.69		76.82	22.76	139.96	38.84	18.92
151	a	2	1	44.3	16..73	14.67	14.46	28.09	28.51	34.07	113.33	65.38		77.41	27.08	143.94	46.98	22.37
5	b	0	1	40.59	17.85	12.91	13.12	25.06	25.13	31.11	108.21	63.45		81.48	22.13	135.25	44.88	21.86
34	b	2	1	43.61	17.11	12.33	12.09	23.54	25.74	32.39	121.72	69.29		82.49	26.22	148.52	39.92	21.11
47	b	2	1	44.29	15.4	12.54	17.07	26.8	27.4	30.54	124.41	84.61		70.41	27.16	149.48	49.89	21.16
51	b	2	1	37.8	16.04	11.5	13.74	24.14	26.33	29.41	116.15	73.79		83.29	23.16	147.4	41.5	18.72
101	b	2	1	44.25	17.81	13.88	12.57	26.08	27.81	35.43	116	59.99		86.65	22.22	137.92	41.75	23.1
135	b	2	1	44.2	16.26	12.26	17.31	27.8	27.39	32.34	125.79	79.1
110	c	1	1	42.58	16.31	14.28	14.6	26.59	27.6	30.38	115.79	78.11		70.34	22.38	130.22	46.27	19.26
148	c	1	1	40.17	14.37	13.82	14.18	26.92	27.13	30.66	115.92	68.01
66	c	2	1	42.59	18.99	12.98	15.25	27.64	28.05	32.86	107.48	68.99		82.11	20.28	141.47	39.34	20.11
67	c	2	1	41.36	17.61	13.42	14.01	26.39	27.44	33.23	116.19	66.21		71.62	22.14	137.37	44.68	20
69	c	2	1	44.62	17.3	14.75	12.65	26.49	26.93	34.63	118.59	58.15		80.15	24.61	152.08	43.83	24.71
72	c	2	1	42.21	13.49	13.77	13.5	25.96	25.46	29.63	115.16	71.31		81.43	23.57	138.54	46.53	20.72
79	c	2	1	42.34	17.25	13.93	15.17	27.47	27.91	32.08	114.26	73.01		74.23	24.92	138.94	40.32	18.91
122	c	2	1	43.86	14.62	13.94	15.48	27.91	27.54	32.09	121.13	72.48		74.07	24.27	131.67	45.32	19.46
128	c	2	1	43.99	16.99	13.08	13.44	26.04	26.58	33.01	113.11	67.35		77.34	30.35	162.25	48.65	23.06
154	c	2	1	38.15	14.78	12.64	13.44	23.44	23.34	28.73	126.45	65.37		69.9	24.95	149.18	46.04	19.78
18	a	0	2	42.79	16.3	14.44	16.59	28	28.21	34.04	124.42	65.96		76.62	25.11	143.66	41.68	23.19
30	a	0	2	44.43	20.34	12.45	18.9	29.4	30.58	32.11	107.8	83.29		72.34	26.29	145.44	41.53	19.53
81	a	0	2	43.21	17.5	13.43	13.07	25.75	26.24	32.37	110.1	65.26		83.95	22.56	124.34	41.63	19.86
90	a	0	2	43.38	17.49	14.7	16.49	28.79	29.58	33.06	116.19	75.03		75.15	24.19	131.94	44.32	20.43
3	a	1	2	43.63	16.34	13.1	16.45	28.79	30.07	33.4	112.97	74.22		81.26	23.04	139.48	42.17	20.22
4	a	1	2	42.38	15.69	13.1	13.5	25.93	27.62	31.2	108.85	72.92		87.24	24.32	144.68	44.43	20.57
52	a	1	2	44.11	15.94	13.29	13.28	26.19	26.13	32.1	110.9	65.38		87.82	25.22	138.85	46.06	22.16
61	a	1	2	42.48	17.64	14.97	15.47	28.95	28.81	33.05	109.37	66.58		76.98	23.52	135.04	42	20.07
63	a	1	2	41.25	14.93	13.01	11.09	23.74	26.89	29.62	106.72	73.37		89.67	21.96	137.6	44.55	18.67
139	a	1	2	40.26	15.69	12.97	15.2	26.51	26.4	31.56	122.46	70.14		79.95	22.4	147.53	40.53	20.37
142	a	1	2	40.82	17.09	11.89	14.49	26.29	26.99	31.49	109.55	71.24		83.56	22.66	148.32	38.25	19.24
152	a	1	2	44.35	17.18	14.08	13.05	26.03	25.22	31.36	113.37	68.3		73.83	25.35	138.98	42.73	21.63
12	a	2	2	41.46	14.77	12.92	14.56	26.31	26.58	30.27	116.3	76.06		92.87	19.79	130.55	35.37	18.28
13	a	2	2	44.92	12.9	12.68	14.04	25.38	26.23	31.23	119.63	71.82					45.46	23.9
31	a	2	2	40.06	19.13	12.29	15	26.68	28.47	31.22	109.52	76.18		76.5	25.51	157.22	48.17	20.57
49	a	2	2	43.11	16.75	12.58	14.85	27.4	28.1	32.08	112.14	74.06		91.73	25.81	131.42	47.1	19.58
60	a	2	2	44.4	14.69	14.63	12.73	26.2	26.46	34.18	123.78	60.27		91.78	25.71	131.65	45.84	23.38
70	a	2	2	42.23	14.84	13.3	13.73	27.12	28.4	31.69	104.16	70.93		89.73	24.64	145.65	43.56	18.33
73	a	2	2	43.96	13.9	13.84	11.47	25.54	25.61	31.75	110.35	61.16		108.96	24.02	147.63	37.53	21.46
74	a	2	2	41.06	14.58	12.5	14.18	26.44	26.84	31.27	112.71	68.13		89.33	23.34	134.35	42.53	19.93
80	a	2	2	46.84	16.39	13.87	12.12	26.35	27.91	34.68	110.89	62.02		98.47	24.34	147.36	30.96	21.13
91	a	2	2	42.71	15.44	11.87	25.47	15.39	26.38	30.08	125.73	82.53		83.45	21.98	136.37	39.66	18.76
93	a	2	2	42.85	18.02	11.8	16.16	26.47	24.66	30.51	113.63	75.36		72.86	27.43	151.52	42.36	21.42
96	a	2	2	43.63	15.11	13.86	11.8	25.95	27.96	32.9	110.8	66.09		93.95	26.62	149.05	44.06	20.97
117	a	2	2	47.85	16.68	15.26	14.29	28.63	27.57	34.33	116.27	67.27		79.09	28.96	148.36	44.3	24.01
118	a	2	2	45.36	15.8	14.59	12.6	27.3	27.74	34.1	108.69	59.99		97.69	25.47	137.84	42.56	21.33
140	a	2	2	40.26	15.69	12.97	15.2	26.51	26.4	31.56	122.46	70.14		79.95	22.4	147.53	40.53	20.37
22	b	0	2	42.6	17.21	9.68	13.14	22.72	28.09	32	110.8	77.66		95.35	25.83	144.71	50.44	21.39
54	b	1	2	43.12	14.68	13.4	15.19	27.17	27.75	31.18	119.06	77.83		83.4	22.44	126.87	40.98	17.45
71	b	1	2	39.3	14.18	12.47	13.33	25.39	25.99	29.96	112.36	70.84		87.38	21.59	132.8	45.05	18.22
82	b	1	2	43.2	13.69	13.91	12.54	25.88	28.34	32.04	119.7	72.26		92.52	23.41	139.88	45.33	20.72
8	b	2	2	45.59	17.39	14.4	12.01	26.24	25.98	33.31	108.32	63.45		83.66	26.35	143.47	44.71	22.53
33	b	2	2	40.37	16.45	12.76	14.67	26.01	28.3	30.4	112.89	79.87					46.75	19.55
37	b	2	2	46.04	14.71	13.83	12.85	24.78	28.17	31.96	115.05	77.42		78.04	24.2	126.21	45.17	19.75
44	b	2	2	41.07	15.31	11.64	14.89	25.97	26.25	31.14	121.4	72.93		93.72	23.18	135.53	45.26	19.73
58	b	2	2	44.43	15.73	14.59	16.53	27.35	28.66	31.01	126.97	84.66		68.06	30.11	147.78	48.09	19.96
64	b	2	2	44.12	14.28	13.05	14.89	27.46	28.18	33.89	118.57	65.53		99.46	20.99	134.67	38.33	21.91
83	b	2	2	42.66	16.19	13.97	14.71	26.91	27.03	30.83	115.75	75.38		83.11	22.9	138.97	44.41	21
112	b	2	2	42.24	16.29	14.46	14.03	26.49	27.33	31.71	117.08	71.49		72.94	24.61	133.14	45.62	18.87
113	b	2	2	41.52	15.11	11.42	15.72	26.78	27.15	30.94	109.44	72.57		79.44	23.57	141.27	46.2	20.74
114	b	2	2	42.08	15.07	13.9	12.47	25.09	26.39	30.25	117.24	74.71		81.44	23.54	136.17	44.49	19.67
116	b	2	2	41.87	16.49	14.74	12.83	27.04	28.51	33.3	117.1	64.96		92.76	22.74	136.48	40.4	20.17
141	b	2	2	43.57	17.72	13.56	16.99	28.06	28.2	31.71	118.43	77.43		67.99	27.49	143.82	44.78	19.64
145	b	2	2	45.3	16.6	13.06	10.94	23.22	19.44	29.06	117.47	62.05		76.13	31.18	157.2	47.78	24.99
144	c	1	2	46.37	15.63	13.05	14.49	27.1	29.21	33.36	116.28	76.74		81.13	29.6	153.11	44.98	21.29
14	c	2	2	40.71	14.65	12.65	13.72	26.43	27.28	31.46	104.87	64.43		83.97	18.22	141.53	44.75	20.89
15	c	2	2	41.72	18.23	11.89	13.19	24.32	24.99	33.23	120.62	62.52		87.66	27.59	145.91	48.62	26.53
23	c	2	2	44.05	16.57	14.86	13.31	26.3	26.75	33.12	118.89	64.4		70.57	29.22	150.76	47.9	23.29
24	c	2	2	42.24	17.44	11.2	12.76	23.82	25.05	32.35	113.44	65.25		86.72			48.2	21.19
41	c	2	2	41.15	17.16	12.44	13.24	24.91	27.16	31.36	114.62	71.85		86.84	21.97	134.67	44.71	19.75
45	c	2	2	44.48	16.63	13.65	15.73	27.99	28.48	33.03	115.03	72.61		70.71	27.44	146.83	47.15	21.19
62	c	2	2	45.99	15.71	15.24	14.37	27.36	27.48	34.46	129.97	67.05		89.42	24.41	141.16	36.49	22.78
65	c	2	2	43.32	16.67	12.8	12.62	25.28	25.41	31.53	108.05	67.26		93.51	24.9	137.13	40.81	19.38
76	c	2	2	43.83	17.95	11.67	14.23	26.14	26.23	32.19	101.9	67.4		86.35	25.69	140.06	46.33	20.8
77	c	2	2	42.05	17.43	12.83	14.7	27.46	27.51	32.2	102.4	66.86		82.6	22.01	127.64	42.52	18.73
87	c	2	2	45.22	17.35	14.67	13.71	27.54	29.52	32.36	115.6	78.67		80.43	30.9	145.18	45.15	19.59
89	c	2	2	42.42	14.46	13.78	15.96	28.04	27.6	30.2	115.96	79.38		79.67	25.25	135.12	48.35	18.95
94	c	2	2	43.79	15.9	13.7	14.01	27.24	25.78	33.96	117.77	57.01		88.77	24.16	142.74	47.01	24.72
98	c	2	2	41.02	17.99	12.21	15.13	26.66	27.28	31.89	113.6	71.27		78.12	23.76	148.97	40.14	19.79
99	c	2	2	43	16.51	12.37	13.65	25.49	26.45	31.57	110.82	70.27		89.58	26.8	138.2	45.24	19.78
119	c	2	2	44.77	15.85	12.91	13.65	26.7	26.94	33.69	104.53	59.15		100.58	26.3	136.62	40.99	21.27
120	c	2	2	44.98	16.16	11.62	13.56	25.16	24.01	30.11	96.31	67.12		90.94	25.76	139.32	44.33	20.93
124	c	2	2	47.4	17.35	15.19	13.04	27.78	28.24	34.76	113.05	64.5		86.93	27.43	135.75	46.15	23.83
125	c	2	2	46.31	16.59	13.64	13.55	27.08	26.95	34.08	114.07	64		97.69	23.33	135.91	37.1	21.79
130	c	2	2	41.97	14.19	14.42	13.81	26.17	26.47	31	122.33	72.23		81.47	23.43	135.09	43.64	20.14
132	c	2	2	41.93	15.71	12.7	13.21	24.8	28.39	31.17	115.94	79.19		84.28	21.94	133.96	38.69	18.51
153	c	2	2	42.7	16.65	14.29	13.78	27.41	27.52	32.67	114.84	67.56		80.74	23.62	132.64	45.64	20.63
